# Supplementary material for: Semiochemical 2-Methyl-2-butenal Reduced Signs of Stress in Cats during Transport
Source: Animals (Basel). 2024 Jan 22;14(2):341. doi: 10.3390/ani14020341 (PMC10812570; doi:10.3390/ani14020341)
Supplement: Supplementary file 1 [file animals-14-00341-s001.zip]

Archive with 1 entries (1 files):
- animals-2769418-supplementary.pdf
